# Supplementary material for: Usefulness and Limitations of Anti-S IgG Assay in Detecting Previous SARS-CoV-2 Breakthrough Infection in Fully Vaccinated Healthcare Workers
Source: Diagnostics (Basel). 2022 Sep 4;12(9):2152. doi: 10.3390/diagnostics12092152 (PMC9497628; doi:10.3390/diagnostics12092152)
Supplement: Supplementary file 1 [file diagnostics-12-02152-s001.zip]

Archive with 1 entries (1 files):
- diagnostics-1877961-supplementary.pdf
